# Supplementary material for: An Unnatural Amino Acid-Regulated Growth Controller Based on Informational Disturbance
Source: Life (Basel). 2021 Sep 5;11(9):920. doi: 10.3390/life11090920 (PMC8467816; doi:10.3390/life11090920)
Supplement: Supplementary file 1 [file life-11-00920-s001.zip]

Archive with 1 entries (1 files):
- life-1311832-supplementary.pdf
